# Supplementary material for: Machine Learning for Prediction of Technical Results of Percutaneous Coronary Intervention for Chronic Total Occlusion
Source: J Clin Med. 2023 May 9;12(10):3354. doi: 10.3390/jcm12103354 (PMC10218988; doi:10.3390/jcm12103354)
Supplement: Supplementary file 1 [file jcm-12-03354-s001.zip]

Archive with 5 entries (5 files):
- suppleTableS1-JCM.pdf
- suppleTableS2-JCM.pdf
- suppleTableS3-JCM.pdf
- suppleTableS4-JCM.pdf
- suppleTableS5-JCM.pdf
